# Supplementary material for: MFN1 and MFN2 Are Dispensable for Sperm Development and Functions in Mice
Source: Int J Mol Sci. 2021 Dec 16;22(24):13507. doi: 10.3390/ijms222413507 (PMC8707932; doi:10.3390/ijms222413507)
Supplement: Supplementary file 1 [file ijms-22-13507-s001.zip]

Archive with 1 entries (1 files):
- ijms-1500185-SI.pdf
